# Supplementary material for: Genome-wide identification, phylogeny, evolution, and expression patterns of MtN3/saliva/SWEET genes and functional analysis of BcNS in Brassica rapa
Source: BMC Genomics. 2018 Mar 2;19:174. doi: 10.1186/s12864-018-4554-8 (PMC5834901; doi:10.1186/s12864-018-4554-8)
Supplement: Supplementary file 1 — Table S1. The MtN3/saliva domain sequences of A. thaliana. (XLSX 27 kb) [file 12864_2018_4554_MOESM1_ESM.xlsx]

## Sheet: Sheet1
Supplementary Table 1 The MtN3/saliva domain sequences of Arabidopsis.
Gene Name	Accession number	NO. of Domain	MtN3/saliva Domain	Length	MtN3/saliva Domain	Length
AtSWEET1	AT1G21460	2	TIFGVFGNATALFLFLAPSITFKRIIKNKSTEQFSGIPYPMTLLNCLLSAWYGLPFVSKDNTLVSTINGTGAVIETVYVLIFLFYAPKKE	90	LFCGLAATVFSIIMYASPLSIMRLVVKTKSVEFMPFFLSLFVFLCGTSWFVYGLIGRDPFVAIPNGFGCALGTLQLILYFIYCGNKG	87
AtSWEET2	AT3G14770	2	DVAGIA GNIFAFGLFV SPMPTFRRIM RNKSTEQFSGLPYIYALLNC LICLWYGTPF ISHSNAMLMT VNSVGATFQL CYIILFIMHT	93	YFVG FLSCGSLVSMFASPLFVINL VIRTKSVEFM PFYLSLSTFL MSASFLLYGL FNSDAFVYTPNGIGTILGIV QLALYCYYHR NS	93
AtSWEET3	AT5G53190	2	LSIG ILGNGASLLL YTAPIVTFSR VFKKKSTEEF SCFPYVMTLFNCLIYTWYGL PIVSHLWENL PLVTINGVGI LLESIFIFIY FYYASPKE	100	SFVGSVGLV ASISMYGSPLVVMKKVIETR SVEYMPFYLS FFSFLASSLW LAYGLLSHDL FLASPNMVATPLGILQLILY FKYKNKKD	93
AtSWEET4	AT3G28007	2	NI AGICGNVISL FLFLSPIPTF ITIYKKKKVE EYKADPYLATVLNCALWVFY GLPMVQPDSL LVITINGTGL AIELVYLAIF FFFSPTSR	98	SFVGIFCVI FVSLMYIAPLTIMSKVIKTK SVKYMPFSLS LANFLNGVVW VIYALIKFDL FILIGNGLGTVSGAVQLILY ACYYKTTP	93
AtSWEET5	AT5G62850	2	TI VGIVGNVISF GLFCAPIPTM VKIWKMKSVS EFKPDPYVATVLNCMMWTFY GLPFVQPDSL LVITINGTGL FMELVYVTIF FVFATSPV	98	MLIGILCIV FNVIMYAAPLTVMKLVIKTK SVKYMPFFLS LANFMNGVVW VIYACLKFDP YILIPNGLGSLSGIIQLIIY ITYYKTTN	93
AtSWEET6	AT1G66770	2	KIVGILGNFI SLCLFLSPTP TFIHIVKKKS VEKYSPLPYLATLLNCLVRA LYGLPMVHPD STLLVTISGI GITIEIVFLT IFFVFCGRQQ	97	ISVGIV SCVFNAMMYASPLSVMKMVI KTKSLEFMPF LLSVVGFLNA GVWTIYGFVP FDPFLAIPNGIGCVFGLVQL ILYGTYYKST K	94
AtSWEET7	AT4G10850	2	KIVGIIGNFI ALCLFLSPTP TFVRIVKKKS VEEYSPIPYLATLINCLVWV LYGLPTVHPD STLVITINGT GILIEIVFLT IFFVYCGRQK	97	MSVGIV CCVFNVMMYASPLSVMKMVI KTKSVEFMPF WLSVAGFLNA GVWTIYALMP FDPFMAIPNGIGCLFGLAQL ILYGAYYKST K	94
AtSWEET8	AT5G40260.1	2	FIIGVIGNVISFGLFAAPAKTFWRIFKKKSVEEFSYVPYVATVMNCMLWVFYGLPVVHKDSILVSTINGVGLVIELFYVGVYLMYCGHKK	90	TFVGVICDVFNIAMYGAPSLAIIKVVKTKSVEYMPFLLSLVCFVNAGIWTTYSLIFKIDYYVLASNGIGTFLALSQLIVYFMYYKSTP	88
	AT5G40260.2	2	FIIGVIGNVISFGLFAAPAKTFWRIFKKKSVEEFSYVPYVATVMNCMLWVFYGLPVVHKDSILVSTINGVGLVIELFYVGVYLMYCGHKK	90	TFVGVICDVFNIAMYGAPSLAIIKVVKTKSVEYMPFLLSLVCFVNAGIWTTYSLIFKIDYYVLVIMGLEPFWHF	74
AtSWEET9	AT2G39060	2	F LFGLLGNIVS FGVFLSPVPT FYGIYKKKSS KGFQSIPYICALASATLLLY YGIMKTHAYL IISINTFGCF IEISYLFLYI LYAPREA	96	STVGWVCAAY SLAVFASPLSVMRKVIKTKS VEYMPFLLSL SLTLNAVMWF FYGLLIKDKF IAMPNILGFLFGVAQMILYM MYQGSTK	93
AtSWEET10	AT5G50790	2	T VFGILGNIIS FFVCLAPIPT FVRIYKRKSS EGYQSIPYVISLFSAMLWMY YAMIKKDAMM LITINSFAFV VQIVYISLFF FYAPKKE	96	QVLGYICMVF ALSVFVAPLGIIRKVIKTKS AEFMPFGLSF FLTLSAVMWF FYGLLLKDMN IALPNVLGFIFGVLQMILFL IYKKPGT	93
AtSWEET11	AT3G48740	2	FVFGLLGNL ISFAVFLSPV PTFYRIWKKK TTEGFQSIPYVVALFSATLW LYYATQKKDV FLLVTINAFG CFIETIYISM FLAYAPKPA	95	KIIGGICV GFSVCVFAAPLSIIRTVIKT RSVEYMPFSL SLTLTISAVI WLLYGLALKD IYVAFPNVLGFALGALQMIL YVVYKYCKT	93
AtSWEET12	AT5G23660	2	FVFGLLGNL ISFAVFLSPV PTFYRICKKK TTEGFQSIPYVVALFSAMLW LYYATQKKDV FLLVTINSFG CFIETIYISI FVAFASKKA	95	KIIGGICV GFSVCVFAAPLSIIRTVIKT KSVEYMPFSL SLTLTISAVI WLLYGLALKD IYVAFPNVIGFVLGALQMIL YVVYKYCKT	93
AtSWEET13	AT5G50800	2	F VFGILGNIIS FVVFLAPVPT FVRICKKKST EGFQSLPYVSALFSAMLWIY YAMQKDGTAF LLITINAFGC VIETIYIVLF VSYANKKT	97	ELLTKGSTR EKVLGGICVG FSVSVFAAPLSIMRVVVRTR SVEFMPFSLS LFLTISAVTW LFYGLAIKDF YVALPNVLGAFLGAVQMILY IIFKYYKT	104
AtSWEET14	AT4G25010	2	V TFGVLGNIIS FIVFLAPVPT FVRICKKKSI EGFESLPYVSALFSAMLWIY YALQKDGAGF LLITINAVGC FIETIYIILF ITYANKKA	97	KVLGGICVG FSVCVFAAPLSIMRVVIRTK SVEFMPFSLS LFLTISAITW LFYGLAIKDF YVALPNILGAFLGAVQMILY VIFKYYKT	93
AtSWEET15	AT5G13170	2	FIFGILGNV ISFLVFLAPV PTFYRIYKRK STESFQSLPYQVSLFSCMLW LYYALIKKDA FLLITINSFG CVVETLYIAM FFAYATREK	95	SVLGWIC VAISVSVFAAPLMIVARVIK TKSVEYMPFT LSFFLTISAV MWFAYGLFLN DICIAIPNVVGFVLGLLQMV LYLVYRNSNE	93
AtSWEET16	AT3G16690	2	FYVGV IGNVISVLVF LSPVETFWRI VQRRSTEEYE CFPYICTLMSSSLWTYYGIV TPGEYLVSTV NGFGALAESI YVLIFLFFVP KSR	96	SSM GFICATLNII MYGSPLSAIKTVVTTRSVQF MPFWLSFFLF LNGAIWGVYA LLLHDMFLLV PNGMGFFLGIMQLLIYAYYR NAEP	94
AtSWEET17	AT4G15920	2	FYIGV IGNVISVLVF LSPVETFWKI VKRRSTEEYK SLPYICTLLGSSLWTYYGIV TPGEYLVSTV NGFGALVETI YVSLFLFYAP RHL	96	SI GFISAGLNII MYGSPLSAMKTVVTTKSVKY MPFWLSFFLF LNGAIWAVYA LLQHDVFLLV PNGVGFVFGTMQLILYGIYR NAKP	93
