# Supplementary material for: Genome-wide identification, phylogeny, evolution, and expression patterns of MtN3/saliva/SWEET genes and functional analysis of BcNS in Brassica rapa
Source: BMC Genomics. 2018 Mar 2;19:174. doi: 10.1186/s12864-018-4554-8 (PMC5834901; doi:10.1186/s12864-018-4554-8)
Supplement: Supplementary file 2 — Table S2. Primer sequences for qRT-PCR analysis. (XLSX 11 kb) [file 12864_2018_4554_MOESM2_ESM.xlsx]

## Sheet: Sheet1
	Supplementary Table 2 Primer sequences for QRT-PCR analysis
	Primer Name	Forward（5'-3'）	Reverse（5'-3'）
	029914（3）	CCAATCGCAGTCGTTCGT	TTATTCGTGTTCATGTAGGTGTT
	009700	AGATCACAGTCGTGCCAA	AGATCACAGTCGTGCCAA
	026487	CATCTCCTGAACCAGCAGTG	ATTTCCAGCTTCAGCTTTCTTA
	040489	CTACCGTTATGCCCACTCC	AAAGTTGGTTTTGGTTCTCG
	018039	ACAATCACAGCCGTTCGTC	AGCATTTTCTCCATCTTCAATT
	001638（2）	CACGTTGATGGGTTCGTC	CAAGAACCAGTGCAACTGT
	013854（3）	GGCTCTAAACGTATTGGC	CGAAAGTTGGAACTGGTGC
	023394	GCGTCATGGTCAATCACC	GGGAGCCAGGAATACAAG
	006185	GAAAGGAAACACGGGTTTTT	GTGCTTCGGTCGGAAATC
	012412	TATACGGCGTCCTAGTTAA	CCGCAGCAGGTTTCTTGT
	022761	GGCGGTTTCAATAGTCGT	GGTATTGGGGCAAGACAG
	000116	CGTGGCCGTTGAATTGTCT	CGTGGTGCTTGAGTTTGGAG
	017916	GGGACACTTCAACTGATTCT	CAGTGACTTGTCATCCTTTTC
	021577	CGACTTTCTTGATGAGCG	AGAAACAATCAAGGGCTC
	016421（2）	GTGTTCCTCTGTGGTACTTCTT	AAGCACATCCAAACCCAT
	025595	CTTCAGGAGGAACATTGGG	GCAAACTCGTTTTGAATAGC
	019197	ATGGCTCTAAACGTATTGGC	TGGTAATCAGAAGGAAGCC
	035270	TACGCTACATACTACAAATCCACC	GCAACTTTCTCCGATCCAATA
	025317（2）	GGCTATGGCTGGTAGGAG	ATGATTCCAACAAAAGAAG
	035879（3）	CGCAGAAAGATCACAATAG	TGAAAACAATGCACATGA
	Cyp	GGAGGAGATTTCACCGC	TCTCTAACGACATCCATCCC
