# Supplementary material for: Genome-wide identification, phylogeny, evolution, and expression patterns of MtN3/saliva/SWEET genes and functional analysis of BcNS in Brassica rapa
Source: BMC Genomics. 2018 Mar 2;19:174. doi: 10.1186/s12864-018-4554-8 (PMC5834901; doi:10.1186/s12864-018-4554-8)
Supplement: Supplementary file 5 — Table S3. Putative cis-elements in promoter region of the 34 MtN3/saliva/SWEETs genes in B. rapa. (XLSX 14 kb) [file 12864_2018_4554_MOESM5_ESM.xlsx]

## Sheet: Sheet1
	Supplementary Table 3 The putative cis-elements in promoter region of 34 MtN3/Saliva/SWEETs genes in B.rapa.
	Gene	Cis-elements related to development	Cis-elements related to stress response
		Elementa	Elementb
	Bra022761	4cl-CMA2b, ACE, ATCT-motif, Box4, BoxI2, G-box2, GAG-motif, L-box, MRE, Sp1, TCCC-motif, TCCC-motif, TCT-motif2, as-2-box	ARE2,CGTCA-motif,EREHSE2,MBS2,P-box2,TC-richrepeats2,TGA-element,TGACG-motif
	Bra 018039	3-AF1, ACE2, AE-box, Box42,BoxI, G-Box3, I-box, Sp1, TCT-motif, chs-CMA2c	ABRE,ARE3,Box-W1,CGTCA-motif,HSE2,TC-richrepeats,TCA-element,TGACG-motif,WUN-motif
	Bra 019560	3-AF1 binding site2 ,ACE, AT1-motif, ATCT-motif, Box 45, Box I, G-Box3, GA-motif, GAG-motif, GT1-motif3, I-box, MRE, TCT-motif	ABRE,ARE6,CGTCA-motif,GARE-motif, LTR2,MBS,TCA-element,TGACG
	Bra 025317	3-AF1 binding site2, ACE4, AE-box2, ATCT-motif, Box 43, Box I4, G-Box2, GAG-motif2, GT1-motif, MNF1, MRE,TCT-motif3	ABRE2,AuxRR-core,Box-W1 CGTCA-motif, ERE,HSE,P-box,TC-richrepeats4,TCA-element,TGACG-motif
	Bra 012412	3-AF1 binding site, ACE, ATCT-motif, Box 42, Box I2, CATT-motif,G-box4,GAG-motif,GT1-motif, MRE	ABRE4,ARE2,CGTCA-motif,GARE-motif, HSE,LTR,MBS,P-box,TCA-element3,TATC-box,TGA-element,TGACG-motif,WUN-motif
	Bra 010477	ATCT-motif, Box4,BoxI, C-box, CATT-motif, G-box3, GT1-motif2,I-box, TCT-motif2	ABRE4,ARE2,LTR,MBS,TC-richrepeats, TCA-element, TGA-element
	Bra 016421	AE-box,G-box3,LAMP-element,MRE,Sp1, TCT-motif	ARE4,Box-W1,GARE-motif,GC-motif,HSE,LTR,MBS,TC-richrepeats,TCA-element,TGA-element
	Bra 021190	AT1-motif, ATCT-motif, Box 4, CATT-motif, G-box4, box II	ABRE2,Box-W12,HSE,LTR,LTR,TCA-element3
	Bra 021577	AT1-motif,BoxI2,CATT-motif2,G-box,GAG-motif,GT1-motif2,Sp1,TCCC-motif,TCT-motif	ARE2,CGTCA-motif,GARE-motif2,HSE,LTR,P-box,TC-rich repeats, TGA-element, TGACG-motif
	Bra 008850	AE-box,Box42,BoxI2,G-box,GAG-motif,GT1-motif,I-box2	ABRE2,ARE2,CGTCA-motif,HSE2,MBS,TC-rich repeats4,TCA-element3, TGA-element, TGACG-motif
	Bra 000116	3-AF1bindingsite,Box43,CATT-motif,G-box2,GA-motif,GAG-motif2,I-box2,Sp1	ARE2,CGTCA-motif,LTR,MBS4,TC-rich repeats, TGACG-motif
	Bra001638	G-Box,GA-motif,GT1-motif2,I-box,LAMP-element2,TCT-motif3,as-2-box,AE-box,AT1-motif,Box44,Box I,G-box5,Sp1,TCCC-motif	ARE,CGTCA-motif2,HSE,LTR,MBS,TC-rich repeats2,TGACG-motif2, WUN-motif, ABRE3, ARE2,ERE,LTR,TC-rich repeats
	Bra006185	A-box, AAGAA-motif, AT-rich element, Box II -like sequence, CAAT-box27, CCGTCC-box, MBSII, Skn-1_motif, TATA-box,	ABRE3, AE-box, ARE2, AT1-motif, Box 44, Box I, EIRE, ERE, G-box6, GATA-motif, LTR, P-box, Sp1, TC-rich repeats, TCCC-motif, box II
	Bra012752	AT1-motif,Box 44,GA-motif, GAG-motif2,I-box,MRE2,Sp1	ARE3,Box-W12,CGTCA-motif2,HSE2,LTR4,MBS,TCA-element2,TGA-element2, TGACG-motif2
	Bra019197	3-AF1binding site,ACE2,G-box8,GAG-motif2,Sp15, as-2-box,	ABRE6,ARE4,CGTCA-motif,HSE,MBS3,TC-richrepeats,TCA-element2,TGA-element2, TGACG- motif
	Bra013854	AE-box, Box 42,Box I3,G-box4,GAG-motif,I-box2,	ABRE5,ARE3,AuxRR-core,CGTCA-motif2, ERE, MBS2, TCA-element2, TGA-element2, TGACG-motif2
	Bra026487	3-AF1binding site,ACE,AE-box2,G-box7,GT1-motif, I-box,MRE2,TCCC-motif ,TCT-motif2	ABRE3,ARE3, Box-W1, GARE-motif, MBS, TC-rich repeats2
	Bra029914	3-AF1binding site,ACE3,AE-box,AT1-motif3, Box 4,Box I2,CATT-motif,G-Box, GAG-motif,GT1-motif5,MRE,TCT-motif	ARE7,Box-W1,CGTCA-motif2,ERE,TC-rich repeats2,TCA-element,TGACG-motif,WUN-motif
	Bra023394	ACE2,Box4,Box I3,CATT-motif2,G-box,GA-motif, GAG-motif,GT1-motif3,I-box,MRE,Sp1,TCT-motif,as-2-box	ARE3, CGTCA-motif, GARE-motif, TC-rich repeats2, TCA-element4, TGACG-motif
	Bra029244	AE-box2,Box42, Box I4,G-box3,GAG-motif, GT1-motif2,MRE,TCT-motif	ABRE2, ARE, ERE, GARE-motif, HSE2, TCA-element2, TGA-element
	Bra029245	AE-box2,Box4,Box I2,G-box2,GAG-motif,GT1-motif, I-box,MRE	ARE, Box-W1, CGTCA-motif, GARE-motif3, TATC-box HSE, LTR, MBS3, P-box2, TC-rich repeats, TCA-element3, TGA-element, TGACG-motif
	Bra025595	ACE,AE-box, Box 45,Box I3,CATT-motif, G-box2,GA-motif,GT1-motif,MRE,Sp1	ARE,Box-W12,CGTCA-motif2,ERE3,HSE,LTR2,TC-rich repeats4, TGACG-motif2,
	Bra009700	Box 4,Box I,CATT-motif,G-Box4,GT1-motif, I-box3,LAMP-element,TCT-motif2,	ARE2, Box-W1, CGTCA-motif, HSE, LTR,MBS2,TCA-element, TGACG-motif
	Bra017916	ACE,AE-box, Box 43,Box IGA-motif2,GT1-motif, I-box,MRE,Sp1,TCCC-motif,TCT-motif,	ARE2, CGTCA-motif2, HSE3, LTR, MBS, TC-rich repeats, TGACG-motif2
	Bra035270	AE-box,AT1-motif,Box48,BoxI2,Sp1,as-2-box,	HSE, MBS2, TC-rich repeats
	Bra038060	AE-box, Box 42,Box I,G-Box, GA-motif, GAG-motif,I-box	ARE3, CGTCA-motif, HSE3, LTR, MBS2, TC-rich repeats3,
	Bra035879	ACE,AE-box2,Box 4,CATT-motif,GA2-motif, GAG-motif,GT1-motif2,I-box,TCT-motif,	TCA-element, TGACG-motif, CGTCA-motif2, GARE-motif, HSE, MBS, TC-rich repeats, TCA-element, TGACG-motif
	Bra040489	ACE, AE-box2, Box 4,CATT-motif, GA-motif, GAG-motif, GT1-motif2, I-box,MBS, TCT-motif	CGTCA-motif,GARE-motif2,GC-motif2, HSE, MBS, TC-rich repeats3, TCA-element, TGACG-motif2,
	Bra027312	3-AF1 binding site, 5UTR Py-rich stretch4, A-box, AAGAA-motif2, AE-box, Box I, CAAT-box34, CCGTCC-box , G-box2, GAG-motif, GT1-motif3, I-box, Skn-1_motif3, TATA-box57, TATCCAT/C-motif, Unnamed__11, Unnamed__4, circadian2	ARE2, CGTCA-motif, GARE-motif, HSE, MBS, P-box, SARE, TATC-box, TC-rich repeats, TGACG-motif, WUN-motif,
	Bra027314	5UTR Py-rich stretch, A-box, ACE, AT-rich sequence, ATGCAAAT motif, Box 4, Box I, CAAT-box37, CATT-motif, CCGTCC-box, G-Box3, GA-motif, GT1-motif, LAMP-element, Skn-1_motif4, TATA-box67, Unnamed__4, chs-CMA2a, circadian	ARE, GARE-motif，HSE，MBS2，SARE，TC-rich repeats，TCA-element，TGACG-motif，WUN-motif，
	Bra003075	AE-box,ATGCAAAT motif,Box 43,CAAT-box28,CCAAT-box,G-box2,GA-motif,GATT-motif,GCN4_motif,GT1-motif,I-box,Skn-1_motif,TATA-box95,TATCCAT/C-motif2,Unnamed__42,as-2-box,O2-site,circadian4	ARE,CGTCA-motif,GARE-motif,GARE-motif,HSE,MBS,TGACG-motif,
	Bra000725	5UTR Py-rich stretch,AAGAA-motif,Box I,CAAT-box27,G-box,GA-motif,GT1-motif2,I-box,MBSII,Skn-1_motif,Sp1,TATA-box70,Unnamed__12,Unnamed__44	ARE,CGTCA-motif,HSE3,TC-rich repeats,TCA-element,TGACG-motif,LTR,
	Bra022636	ACE,AE-box, AT-rich sequence, ATCT-motif, ATGCAAAT motif,Box 44 ,Box I, CAAT-box4, G-box,GAG-motif, GCN4_motif,GT1-motif3, MRE, Skn-1_motif2, TATA-box129, Unnamed__4, chs-CMA2b, circadian	CGTCA-motif,HSE3,MBS,TATC-box,TC-rich repeats4,TGA-element,TGACG-motif,
	Bra033034	ACE2,AE-box,BoxI,G-Box2,GA-motif, GAG-motif,GT1-motif3,MRE	ARE,CGTCA-motif,GARE-motif,MBS,TCA-element, TGACG-motif
	Note：acis-acting element：cis-acting element related to growth and development b cis-acting element：cis-acting element related to stress response. The number in the top right corner represents the number of components, ACE, Box 4, BoxI, G-box, GAG-motif, GT1-motif MRE, Sp1, TCCC-motif, ATCT-motif, TCT-motif and GAG-motif are cis-acting elements related to growth and development. ABRE: cis-acting e…
