# Supplementary material for: Genome-wide identification, phylogeny, evolution, and expression patterns of MtN3/saliva/SWEET genes and functional analysis of BcNS in Brassica rapa
Source: BMC Genomics. 2018 Mar 2;19:174. doi: 10.1186/s12864-018-4554-8 (PMC5834901; doi:10.1186/s12864-018-4554-8)
Supplement: Supplementary file 6 — Table S4. Secondary structural prediction of theMtN3/saliva/SWEETs proteins of B. rapa. (XLSX 52 kb) [file 12864_2018_4554_MOESM6_ESM.xlsx]

## Sheet: Sheet1
Supplementary Table 4 The secondary structural prediction of MtN3/Saliva/SWEETs proteins of B.rapa.
Protein	Alpha helix	Extended strand	Random coil
Bra029914	0.3103	0.2448	0.4448
Bra006185	0.2785	0.2215	0.5
Bra009700	0.3333	0.2222	0.4444
Bra026487	0.3213	0.2708	0.4079
Bra040489	0.3197	0.2143	0.466
Bra013854	0.3223	0.2308	0.4469
Bra010477	0.3272	0.2132	0.4596
Bra023394	0.2929	0.2694	0.4377
Bra008850	0.2727	0.1722	0.555
Bra012412	0.12	0.48	0.4
Bra022761	0.3183	0.263	0.4187
Bra000116	0.3778	0.1556	0.4667
Bra016421	0.3227	0.2709	0.4064
Bra017916	0.3252	0.2642	0.4106
Bra025595	0.1639	0.3739	0.4622
Bra001638	0.2468	0.3074	0.4459
Bra018039	0.3149	0.2526	0.4325
Bra019197	0.4118	0.2017	0.3866
Bra019560	0.2877	0.2526	0.4596
Bra021577	0.2712	0.2797	0.4492
Bra021190	0.1948	0.3463	0.4589
Bra012752	0.2667	0.3625	0.3708
Bra038060	0.2623	0.377	0.3607
Bra035270	0.2932	0.3052	0.4016
Bra025317	0.2298	0.3427	0.4274
Bra033034	0.1714	0.3837	0.4449
Bra035879	0.2292	0.3917	0.3792
Bra029244	0.1125	0.4292	0.4583
Bra029245	0.1542	0.4167	0.4292
Bra027314	0.214	0.2884	0.4977
Bra027312	0.2109	0.2969	0.4922
Bra022636	0.1776	0.3436	0.4788
Bra000725	0.2135	0.3596	0.427
Bra003075	0.151	0.3594	0.4896
