# Supplementary material for: Genome-wide identification, phylogeny, evolution, and expression patterns of MtN3/saliva/SWEET genes and functional analysis of BcNS in Brassica rapa
Source: BMC Genomics. 2018 Mar 2;19:174. doi: 10.1186/s12864-018-4554-8 (PMC5834901; doi:10.1186/s12864-018-4554-8)
Supplement: Supplementary file 7 — Table S5. Hydrophobic character prediction based on the Kyte–Doolittle scale for the deduction of MtN3/saliva/SWEETs proteins in B. rapa. (XLSX 59 kb) [file 12864_2018_4554_MOESM7_ESM.xlsx]

## Sheet: Sheet1
		Supplementary 5 Hydrophobic character prediction based on Kyte-Doolittle scale of deduced of MtN3/Saliva/SWEETs proteins in B.rapa.
		Protein	Maximun hydrophilic value	Mininum hydrophilic value	hydrophilicity
		Bra000116	3.189	-2.1	Y
		Bra001638	3.1	-2.956	Y
		Bra006185	2.789	-3.044	Y
		Bra008850	2.756	-2.478	Y
		Bra009700	3.011	-2.756	Y
		Bra010477	3.122	-2.8	Y
		Bra012412	2.9	-1.422	Y
		Bra012752	3.022	-2.889	Y
		Bra013854	3.122	-2.8	Y
		Bra016421	3.111	-3.678	Y
		Bra017916	2.889	-2.744	Y
		Bra018039	3.011	-2.356	Y
		Bra019197	2.978	-2.322	Y
		Bra019560	3.011	-2.656	Y
		Bra021577	3.644	-2.444	Y
		Bra021190	3.189	-2.911	Y
		Bra022761	3.011	-2.511	Y
		Bra023394	3.233	-2.689	Y
		Bra025317	3.444	-3.333	Y
		Bra025595	3.244	-2.967	Y
		Bra026487	3.044	-2.067	Y
		Bra029244	3.356	-3.544	Y
		Bra029245	3.4	-3.289	Y
		Bra029914	3.011	-2.378	Y
		Bra033034	3.478	-3.022	Y
		Bra035270	3.256	-2.089	Y
		Bra035879	3.244	-3.356	Y
		Bra038060	2.878	-3.633	Y
		Bra040489	3.089	-2.778	Y
		Bra027314	3.644	-2.8	Y
		Bra027312	3.644	-2.8	Y
		Bra022636	3.433	-3.456	Y
		Bra000725	3.256	-2.478	Y
		Bra003075	2.533	-3.011	Y
