# Supplementary material for: Genome-wide identification, phylogeny, evolution, and expression patterns of MtN3/saliva/SWEET genes and functional analysis of BcNS in Brassica rapa
Source: BMC Genomics. 2018 Mar 2;19:174. doi: 10.1186/s12864-018-4554-8 (PMC5834901; doi:10.1186/s12864-018-4554-8)
Supplement: Supplementary file 8 — Table S6. Protein subcellular localization prediction of MtN3/saliva/SWEETs proteins in B. rapa. (XLSX 11 kb) [file 12864_2018_4554_MOESM8_ESM.xlsx]

## Sheet: Sheet1
	Supplementary Table 6 Protein subcellular localization prediction of MtN3/Saliva/SWEETs proteins in B.rapa.
	Protein	Subcellular Localization Prediction
	Bra000116	plas:8.0	vacu:2.0	golg:2.0	chlo:1.0
	Bra001638	vacu:13.0
	Bra006185	plas:10.0	chlo:1.0	vacu:1.0	E.R.:1.0
	Bra008850	plas:8.0	chlo:4.0	mito:1.0
	Bra009700	plas:5.0	golg:3.0	vacu:2.0	E.R.:2.0	chlo:1.0
	Bra010477	plas:6.0	golg:3.0	chlo:2.0	extr:1.0	vacu:1.0
	Bra012412	plas:4.0	mito:2.5	nucl:2.0	E.R.:2.0	chlo-mito:2.0
	Bra012752	vacu:11.0	extr:2.0
	Bra013854	plas:6.0	chlo:2.0	golg:2.0	mito:1.0	extr:1.0
	Bra016421	chlo:4.0	plas:4.0	golg:3.0	mito:1.0	extr:1.0
	Bra017916	chlo:4.0	plas:4.0	golg:3.0	mito:1.0	extr:1.0
	Bra018039	plas:7.0	vacu:4.0	chlo:1.0	extr:1.0
	Bra019197	plas:6.0	chlo:2.0	E.R.:2.0	golg:2.0	extr:1.0
	Bra019560	plas:10.0	vacu:2.0	chlo:1.0
	Bra021577	vacu:10.0	plas:2.0	extr:1.0
	Bra021190	vacu:12.0	extr:1.0
	Bra022761	plas:12.0	E.R.:1.0
	Bra023394	plas:4.0	vacu:4.0	chlo:2.0	E.R.:2.0	golg:2.0
	Bra025317	plas:11.0	golg:2.0
	Bra025595	plas:5.0	golg:3.0	extr:2.0	E.R.-vacu:2.0	vacu:1.5.0
	Bra026487	plas:3.0	extr:3.0	chlo:2.0	E.R.:2.0	golg:2.0
	Bra029244	plas:7.5	golg_plas:6.0	golg:3.5	E.R.:2.0
	Bra029245	plas:9.5	golg_plas:7.0	golg:3.5
	Bra029914	plas:9.0	chlo:1.0	extr:1.0	vacu:1.0	E.R.:1.0
	Bra033034	plas:12.0	golg:2.0
	Bra035270	plas:7.0	chlo:2.0	E.R.:2.0	golg:2.0
	Bra035879	plas:7.0	extr:3.0	golg:3.0
	Bra038060	vacu:13.0
	Bra040489	plas:7.0	chlo:2.0	golg:2.0	extr:1.0	vacu:1.0
	Bra027314	cyto: 5	plas: 2	extr: 2	E.R.: 2	nucl: 1	vacu: 1
	Bra027312	extr: 8	cyto: 2	chlo: 1	mito: 1	vacu: 1
	Bra022636	chlo: 7	nucl: 3	plas: 2	extr: 1
	Bra000725	plas: 10.5	golg_plas: 7.5	golg: 3.5
	Bra003075	chlo: 4	nucl: 2	cyto: 2	plas: 2	extr: 2	vacu: 1
	(k used for kNN is: 14)
	nano:Plas:plasmalemma; Vacu: vesicular membrane; E.R. : endoplasmic reticulum; Golg : Golgi apparatus; Extr: extracellular domain; Chlo: Chloroplast; Cyto : cytosol; Mito :Mitochondria; nucl:nucleus.
